# Supplementary material for: A Stable Genetic Transformation System and Implications of the Type IV Restriction System in the Nitrogen-Fixing Plant Endosymbiont Frankia alni ACN14a
Source: Front Microbiol. 2019 Sep 24;10:2230. doi: 10.3389/fmicb.2019.02230 (PMC6769113; doi:10.3389/fmicb.2019.02230)
Supplement: TABLE S1 — Listing of genomes and transcriptomes used in this study. Transcriptomes are listed with their GEO accession number and original reference. [file Table_1.XLSX]

## Sheet: Sheet1
Organism	Genotype	GEO Accession	Culture Sample IDs	Symbiosis Sample IDs	Reference
Bacillus anthracis Sterne	Wild-type	GSE94398	GSM2474745, GSM2474746, GSM2474747	NA	Claunch et al, 2018
Escherichia coli K-12 MG1655	Wild-type	GDS1099	GSM37063, GSM37064, GSM37065, GSM37066, GSM37067	NA	Liu et al, 2005
Candidatus Frankia datiscae Dg1	Wild-type	GSE61377	NA	GSM1503463	Persson et al, 2015
Frankia alni ACN14a	Wild-type	GSE18190	GSM1503463, GSM454621, GSM454624	GSM454642, GSM454657, GSM454658	Alloisio et al, 2010
Frankia sp. CcI3	Wild-type	GSE30680	GSM760808	NA	Bickhart and Benson, 2011
Mycobacterium smegmatis MC2 155	Wild-type	GSE26474	GSM651059, GSM651060, GSM651061	NA	Daugherty et al, 2011
Mycobacterium tuberculosis H37Rv	Wild-type	GDS2677	GSM183531, GSM183633, GSM183632, GSM183634	NA	Fu and Shinnick, 2007
Rhodococcus jostii RHA1	Wild-type	GSE78828	GSM2078319, GSM2078320, GSM2078321	NA	Indest et al, 2016
Streptomyces avermitilis MA-4680	Wild-type	GSE47223	GSM1147058	NA	Li et al, 2010

## Sheet: Sheet2
Claunch KM, Bush M, Evans CR, Malmquist JA et al. (2018). Transcriptional profiling of the clpX mutant in Bacillus anthracis reveals regulatory connection with the lrgAB operon. Microbiology 164(4):659-669.
Liu M, Durfee T, Cabrera JE, Zhao K, Jin DJ, and Blattner FR. (2005). Global transcriptional programs reveal a carbon source foraging strategy by Escherichia coli. Journal of Biological Chemistry, 280(16), 15921-15927.
Persson T, Battenberg K, Demina IV, Vigil-Stenman T, Heuvel BV, Pujic P, et al. (2015). Candidatus Frankia datiscae Dg1, the actinobacterial microsymbiont of Datisca glomerata, expresses the canonical nod genes nodABC in symbiosis with its host plant. PLoS One, 10(5), e0127630.
Alloisio N, Queiroux C, Fournier P, Pujic P, Normand P, Vallenet D, et al. (2010). The Frankia alni symbiotic transcriptome. Molecular Plant-Microbe Interactions, 23(5), 593-607.
Bickhart DM and Benson DR (2011). Transcriptomes of Frankia sp. strain CcI3 in growth transitions. BMC microbiology, 11(1), 1.
Daugherty A, Powers KM, Standley MS, Kim CS et al. (2011). Mycobacterium smegmatis RoxY is a repressor of oxyS and contributes to resistance to oxidative stress and bactericidal ubiquitin-derived peptides. J Bacteriol 193(24):6824-33.
Fu LM and Shinnick TM. (2007). Genome-wide exploration of the drug action of capreomycin on Mycobacterium tuberculosis using Affymetrix oligonucleotide GeneChips. J Infect 54(3):277-84.
Indest KJ, Eberly JO, Hancock DE, Jung CM, Carr MR, and Blakeney GA. (2016). Rhodococcus jostii RHA1 TadA-homolog deletion mutants accumulate less polyhydroxyalkanoates (PHAs) than the parental strain. The Journal of general and applied microbiology, 62(4), 213-216.
Li L, Guo J, Wen Y, Chen Z, Song Y, and Li J. (2010). Overexpression of ribosome recycling factor causes increased production of avermectin in Streptomyces avermitilis strains. Journal of industrial microbiology & biotechnology, 37(7), 673-679.
